# Supplementary material for: Comparative Computational Study of Frequency Shifts and Infrared Intensity Changes in Model Binary Complexes with Red- and Blue-Shifting Hydrogen Bonds
Source: Molecules. 2024 Dec 30;30(1):106. doi: 10.3390/molecules30010106 (PMC11721933; doi:10.3390/molecules30010106)
Supplement: Supplementary file 1 [file molecules-30-00106-s001.zip]

Archive with 1 entries (1 files):
- molecules-3408089-supplementary.pdf
